# Supplementary material for: The net electrostatic potential and hydration of ABCG2 affect substrate transport
Source: Nat Commun. 2023 Aug 18;14:5035. doi: 10.1038/s41467-023-40610-5 (PMC10439158; doi:10.1038/s41467-023-40610-5)
Supplement: Supplementary file 5 — Source Data [file 41467_2023_40610_MOESM5_ESM.xlsx]

## Sheet: Figure 1a
Figure 1a: Hoechst 33342-induced thermal stabilization of ABCG2 wild-type (WT) and ABCG2 mutants.
The membranes from MEFs were incubated with Hoechst 33342 for 60 min at 37°C. Samples were heated for 3 min.
Densitometry quantification (middle side in Fig. 1a) from independent experiments (n = 4 (WT, F432A, V546A, and M549A) or n = 3 (L405A, T435A, T435F, N436A, and F439A))
The signal intensity of the heated sample was normalized to the signal intensity of the unheated samples and the signal intensity was reported as % of unheated control.
Top graph	Relative signal intensity (% of unheated control)
Hoechst 33342 (μM)	WT				N436A			F439A
0	0	0	0	0	0	0	0	0	0	0
1	0.34023	0.019179	1.44106	0.49975	0.08724	0.063633	0	0	0.206763	0.449706
5	20	17.0529	29.78	21.5392	0.036733	0.245933	0	0	0.235553	0.678974
10	41.8851	32.8752	63.339	40.3631	0.137747	0.214976	0	0	0.382119	0.613911
20		55.5698	77.4394	64.5177	0.307636	0.581295	0.215292	0.204746	1.82684	1.62393
50	64.046	72.5108	77.7214	73.1801	0.771385	1.50655	1.06341	5.07213	11.7986	7.79712
100	62.3908	82.7393	77.4394	70.5147	2.48864	3.01998	1.20042	6.68528	18.1323	18.0522
Bottom graph	Relative signal intensity (% of unheated control)
Hoechst 33342 (μM)	WT				L405A			F432A				T435A			T435F			V546A				M549A
0	0	0	0	0	0	0	0	0	0	0	0	0	0	0	0	0	0	0	0	0	0	0	0	0	0
1	0.34023	0.019179	1.44106	0.49975	0	0.222625	0.011863	0.002901	0.095945	0	0.111384	0.191317	0.105109	0.308512	0	0	0.053651	0.051275	0	0.00143	0	0	0	0	0.115526
5	20	17.0529	29.78	21.5392	14.2575	13.6423	5.05378	0.065272	0.112778	0	0	5.16164	2.28102	2.63347	7.73203	0.488359	2.60507	3.72388	6.74532	8.64374	1.45223	0.272612	0.476142	0	0.252087
10	41.8851	32.8752	63.339	40.3631	45.2269	48.175	29.7427	0.282844	0.250804	0.301503	0	13.8685	8.68613	9.00394	17.6972	2.95287	4.13115	10.7807	17.5307	14.492	5.55915	1.44798	2.19679	0.169099	0.579299
20		55.5698	77.4394	64.5177	60.4645	77.2198	50.7672		1.96772	0.955776	0.417626	29.8376	28.1752	31.3265	34.4567	14.0261	20.775		45.954	30.3639	17.3065		10.8409	2.1825	3.53923
50	64.046	72.5108	77.7214	73.1801	73.643	80.3262	65.2668	4.75177	8.22939	2.98207	1.88994	48.4617	42.3358	52.685	56.9688	29.0176	34.4262	36.0338	63.6515	44.3769	40.7548	27.7694	27.2504	12.2913	15.6761
100	62.3908	82.7393	77.4394	70.5147	75.2903	78.773	66.3872	10.3603	12.1514	7.53512	5.46447	61.3462	47.8102	46.1588	58.3277	32.5383	44.1431	51.096	75.5691	47.8087	47.7384	53.3996	37.2637	14.5212	17.5292
Signal intensities relative to ABCG2-WT at 50 μM Hoechst 33342 (right side in Fig. 1a).
	Hoechst 33342-induced thermal stabilization (% of WT at 50 μM)				t.test (vs. WT)
WT	89.1204	100.899	108.15	101.831
L405A	102.475	111.774	90.8192		0.816601
V546A	50.1413	88.5715	61.7508	56.7106	0.0086524
T435A	67.4347	58.9105	73.3115		0.00229637
T435F	79.2724	40.3782	47.9043		0.0102434
M549A	38.6413	37.9192	17.1034	21.8134	4.4709e-05
F439A	7.0579	16.4178	10.8497		1.29772e-05
F432A	6.61213	11.4513	4.14957	2.62987	7.07031e-07
N436A	1.07339	2.09638	1.47975		4.60167e-06

## Sheet: Figure 1b, c, d, e
Figure 1b: Intracellular Hoechst 33342 levels in the MEFs expressing ABCG2 are shown as percentage of vector control.
	Hoechst 33342 accumulation (% of vector control)												t.test (vs. WT)
Vector	104.395	106.237	102.791	105.225	99.9719	99.8797	90.4506	91.049
F439A	121.78	104.7	113.403	101.486	106.639	104.923							1.35714e-16
F432A	67.658	58.5068	65.2426	61.502	61.3248	59.8374							3.21187e-14
M549A	68.1323	60.946	59.1555	61.7324	51.798	48.1907							7.18788e-11
T435F	57.479	54.4896	59.7266	61.9213	55.5352	51.5489							5.23159e-13
T435A	57.465	55.665	51.4714	62.1797	48.4361	50.8909							1.42232e-11
L405A	20.1985	23.4964	21.5272	27.2435	18.4124	18.7248							0.696256
V546A	23.3556	20.6646	20.0428	20.096	19.1935	16.969							0.143194
N436A	9.66825	10.0272	12.5872	10.4667	8.76599	8.47274							1.12766e-07
WT	28.3468	25.1681	23.6873	24.3752	21.4476	21.5079	20.616	24.7628	18.4691	21.6329	18.5764	18.2205
Figure 1c: Heatmap shows the relative levels of Hoechst 33342 thermal stabilization (Fig. 1a (right)) and transport activity (Fig. 1b).
	Heatmap
	Thermal stabilization	Transport activity
WT	100	100
L405A	100	100
V546A	64.2935	100
T435A	66.5523	58.7002
T435F	55.8516	55.5727
M549A	28.8693	53.5894
F439A	11.4418	0
F432A	6.2107	48.4207
N436A	1.54984	100
Figure 1d: Relative intracellular Hoechst 33342 levels in the MEFs normalized to vector control at 90 min.
	Hoechst 33342 accumulation (% of vector control)
Time (min)	Vector						N436A									WT
0	0.029737	0.045597	0	0	0	0	0.049816	0	0.173361	0	0	0	0	0	0	0.120648	0	0	0	0	0	0	0	0
0.5	4.47045	5.28723	5.00968	5.1881	2.57522	2.7695	1.6001	1.36497	1.71966	1.74357	1.92291	2.15805	0.59979	0.751231	0.635657	2.4113	2.29892	2.53691	2.33858	2.39808	2.13034	1.04286	0.808175	1.0065
1	8.40762	8.39176	7.44414	7.3926	4.60922	5.00968	2.45695	2.0903	2.67215	2.2258	2.40912	2.96308	1.06607	1.14179	1.26534	3.13189	3.00958	2.91703	2.80134	3.0823	3.14511	1.48909	1.54528	1.56512
1.5	10.0332	11.6271	10.3187	11.1514	6.44498	6.68288	2.89134	3.18626	3.41741	3.07865	3.02286	3.38552	1.65191	1.61604	1.57221	4.1169	4.10368	3.17155	4.20945	4.10037	4.10037	2.31214	2.09068	2.17992
2	13.0109	13.5263	12.1227	12.6422	7.38467	8.95478	3.33371	3.48516	3.73623	3.54892	3.55291	3.30582	2.46093	2.06638	2.19391	4.28548	3.99129	3.83925	4.14004	4.31853	4.76807	2.94017	2.57658	2.60632
5	25.4766	26.4361	20.5879	23.284	15.1163	16.389	6.77304	6.76108	7.09186	5.98395	5.83649	5.74881	4.0431	3.99129	4.22244	7.87847	7.48512	7.19094	7.8388	7.56776	7.31324	5.37296	5.14489	4.06401
10	45.6422	46.6493	38.1802	40.6504	31.5112	37.7877	13.2133	12.5238	12.1612	11.0971	11.2525	10.9377	9.4153	9.45515	9.62254	16.8097	16.7568	15.709	15.6561	16.0792	14.9157	12.2482	12.3177	11.9342
20	71.89	65.4629	63.4883	61.7319	59.8565	60.3679	19.8488	18.8685	18.7011	17.7964	17.7884	17.4975	17.9558	17.5174	17.0073	29.3835	26.3888	25.9393	26.3326	26.0781	25.4038	23.7445	23.3049	21.8802
30	83.3407	84.5579	78.5431	78.6581	81.1917	81.6754	22.5549	21.2915	20.6818	20.881	20.7774	19.7133	23.057	29.9955	22.4871	36.3976	34.4607	33.2905	34.3483	33.6905	31.9254	32.8939	33.2806	32.8113
60	90.8701	92.7812	92.1706	87.2026	100.192	103.118	21.8216	19.817	19.0319	21.5267	20.3988	22.8538	24.3483	25.9025	25.1971	41.164	39.8551	36.0373	37.4818	39.0684	37.8156	43.6299	44.3703	40.2749
90	96.7382	98.9744	95.1364	93.8874	104.696	110.568	20.7814	19.7891	19.6854	19.5539	19.6217	18.8007	24.1251	23.87	24.141	40.4269	38.7742	39.7956	38.685	36.8372	38.1198	48.5252	47.5204	41.402
Figure 1e: Hoechst 33342 cytotoxicity in the MEFs expressing ABCG2-WT, ABCG2-N436A, or vector control.
	Viability (%)
Hoechst 33342 (µM)	Vector																WT																N436A
3240																																	0.046667	0.178409
1620																																	0.171113	0.315062
810																																	0.847787	2.17127
405																																	1.45835	2.8887
202.5											0.055407	0.022332	0.05936	0.036099	0.047501	0.015026	0.015175	0.020222	0.024971	0.035209	0.027435	0.032274	0.042515	0.03783	0.142641	0.064067	0.023596	0.034585	0.039193	0.025318	0.024732	0.030534	1.99113	4.12238	4.47871	2.7403	3.12585	3.31876	1.53684	1.00413
101.25											0.035259	0.017866	0.037775	0.020628	0.023751	0.020035	0.010117	0.015167	0.014983	0.01509	0.021948	0.016137	0.015943	0.027021	0.109079	0.093965	0.028315	0.024704	0.029394	0.015191	0.014839	0.020356	3.93949	6.18357	2.84967	2.99794	3.28846	4.6214	1.58716	1.46621
50.625											0.030222	0.022332	0.037775	0.025785	0.019001	0.010018	0.010117	0.015167	0.014983	0.02012	0.027435	0.016137	0.026572	0.016213	0.109079	0.098236	0.023596	0.024704	0.024495	0.020254	0.019785	0.020356	7.75453	6.77953	6.07104	5.5415	7.26805	7.01496	1.28985	1.62616
25.3125	0.068562	0.022886	0.018568	0.035991	0.085519	0.020953	0.03611	0.0358	0.101621	0.13678	0.030222	0.013399	0.037775	0.025785	0.023751	0.015026	0.025292	0.045501	0.029966	0.01509	0.038409	0.037653	0.026572	0.075659	0.12586	0.200743	0.033034	0.034585	0.078385	0.025318	0.034624	0.035623	18.8069	16.0796	12.1329	13.65	17.8336	27.2175	7.27714	8.56622
12.6562	0.031644	0.018309	0.027851	0.017995	0.057013	0.020953	0.020635	0.025572	0.120098	0.104865	0.045333	0.031265	0.037775	0.092827	0.023751	0.015026	1.08756	1.1729	0.784098	0.422514	4.60357	4.00732	2.61466	3.25875	2.33261	2.21672	3.12412	3.22628	4.94317	0.212669	0.464955	0.417303	53.36	55.3143	53.8546	54.333	68.195	59.084	50.5146	42.258
6.32812	0.02637	0.013732	0.013926	0.017995	0.034208	0.03143	0.025793	0.015343	0.120098	0.113984	0.060444	0.111662	0.026982	0.113455	0.019001	0.065114	60.6758	61.2336	55.7709	52.271	79.0947	82.7174	82.1438	83.8197	67.4946	67.2789	79.1128	86.0672	75.5193	34.8575	38.7743	39.3791	66.6485	65.7038	74.8027	75.6698	78.8734	80.7641	78.2647	74.7501
3.16406	0.047466	0.022886	0.023209	0.026993	0.125428	0.12572	0.098014	0.1074	0.120098	0.132221	0.151111	0.111662	0.026982	0.134083	0.01425	0.125219	88.0824	89.368	87.7141	86.7864	98.9355	92.3619	90.0994	90.6669	80.433	81.7922	91.9066	89.1008	83.7106	86.6221	87.184	86.4326	65.6374	63.5211	71.6915	77.136	77.9158	80.7457	81.7271	75.9897
1.58203	1.19192	0.814757	1.44827	1.44862	5.83808	7.39654	13.1081	8.95515	0.226338	0.246204	3.43021	2.95234	0.264422	0.366149	0.114003	0.200351											85.9839	83.5277	83.8575	90.6577	90.9037	96.1069	65.1046	64.4967	73.9721	79.0238	76.5697	81.5374	78.0085	75.8075
0.791016	29.9193	31.7069	30.4136	20.8611	68.0217	62.4149	64.2043	64.5528	2.9424	2.47116	40.3969	47.1839	4.19837	4.13078	1.86681	2.18382									77.3746	79.7078	79.3016	79.3923	79.6149	91.6705	87.377	94.0255	68.2158	65.6582	76.2206	80.0871	78.1597	83.1991	81.8963	82.4855
0.395508	74.168	56.0855	61.0221	55.7225	86.2429	79.7643	79.7575	73.2522	24.2783	30.3196	79.8922	64.5987	43.0846	51.8539	34.2913	41.8232									73.1163	75.9749	78.1548	80.0198	80.4135	88.8906	88.0249	89.5369	71.5058	71.3407	77.8313	83.0944	79.5962	85.183	81.2697	83.5562
0.197754									62.0167	59.0434	91.6637	73.8175	70.5898	68.9598	56.7499	57.4856									75.1426	76.0646	81.529	78.9427	81.2071	90.7793	86.4817	91.9237			83.1911	88.4626	86.2318	92.4833	80.1354	91.1228
0.098877									70.3866	76.492															73.7288	74.7021
0.049438									91.9303	87.7035															75.8726	76.8163
0.024719									98.3048	85.8113															77.8067	78.7511
0.01236									104.855	86.5864
0.00618									98.6004	87.1244
0.00309									94.1568	90.8084
0	100	100	100	100	100	100	100	100	100	100	100	100	100	100	100	100	100	100	100	100	100	100	100	100	100	100	100	100	100	100	100	100	100	100	100	100	100	100	100	100

## Sheet: Figure 1f
Figure 1f: Vanadate-sensitive ATPase activities for ABCG2-WT and ABCG2-N436A membranes quantified over a range of ATP concentrations.
	ABCG2 ATPase activity (nmol min-1mg protein-1)
ATP (mM)	WT						N436A
0	0	0	0	0	0	0	0	0	0	0
0.15625	13.5648	14.6939		9.74359	13.0965	8.4058	11.008	18.5397	13.7449	15.3086
0.3125	15.4873	22.8571	5.74359	12.2051	16.6795	10.9179	14.08	18.0317	22.8807	22.5103
0.625	26.6667	29.7645	8.68376	17.0598	17.0502	10.0483	25.216	33.6085	24.4444	31.1111
1.25	34.6773	30.4553	18.2906	21.1966	18.9035	18.3575	35.6267	38.9418	26.8724	38.3539
2.5	37.3476	30.1413	31.3162	21.8462	19.2741	24.5411	38.8693	29.8836	19.9177	38.3128

## Sheet: Figure 1h
Figure 1h: CuPhen-induced crosslinking of the V534C or A537C monitored with non-reducing SDS-PAGE and western blot analysis of ABCG2.
mAbcg2-KO MEFs expressing hABCG2 (C603S+V534C, C603S+V534C+N436A, C603S+A537C, or C603S+A537C+N436A) were incubated with 20 μM ligand for 20 min. The medium was replaced with medium containing the same ligand and 300 μM (Cu2+)/(1,10-phenanthroline)3. The copper phenanthroline oxidation proceeded for 45 min.
Upper band represents disulfide crosslinked ABCG2 (dimer; ~150 kDa).
A537C forms intermolecular disulfide bonds when ABCG2 is in the apo-closed state. V534C forms intermolecular disulfide bonds when ABCG2 is in the nucleotide-bound outward-facing state.
Densitometry quantification from independent experiments (n = 4 (C603S+A537C), n = 6 (C603S+A537C+N436A), n = 3 (C603S+V534C), or n = 5 (C603S+V534C+N436A)).
	% of dimeric ABCG2 (normalized by CuPhen control)
	C603S+A537C (control)				C603S+A537C+N436A						C603S+V534C (control)			C603S+V534C+N436A
Only CuPhen	100	100	100	100	100	100	100	100	100	100	100	100	100	100	100	100	100	100
Ko143	18.6657	65.2047	20.1281	58.203	84.7654	52.2286	37.1735	57.0499	59.2973	68.0686	63.2333	76.2968	88.1522	44.8966	50.4572	52.9767	58.076	67.8723
Hoechst 33342	126.258	82.0608	107.278	124.507	76.1069	55.404	49.8327	50.1471	82.0008	67.1357	91.8169	99.1311	91.9957	331.334	287.241	204.133	187.901	166.1

## Sheet: Figure 1i
Figure 1i: ABCG2-WT and ABCG2-N436A labeled with 5D3-A647 antibody in the presence of 50 μM Hoechst 33342.
Abcg2-KO MEFs expressing human ABCG2-WT or ABCG2-N436A were preincubated with Hoechst 33342 in Dulbecco's PBS for 10 min at 37°C before labeling with 0.5 μg/mL of 5D3 antibody for another 45 min at 37°C. Cells were washed with PBS before incubation with the secondary antibody, anti-mouse IgG-Alexa 647 in 0.5% bovine serum albumin/PBS for 30 min at 37°C. Cells were washed with 0.5% FBS/PBS and res…
5D3 labeling was presented as the percent of the untreated control fluorescence measured in the presence of 5D3-A647 alone for each protein.
	% of 5D3 labeling
	ABCG2-wt			N436A
Untreated control	100	100	100	100	100	100	t.test (WT vs. N436A)
Hoechst 33342	44.5106	60.6383	58.9169	26.4101	21.4335	24.2288	0.00447144
Shown below is the gating strategy utilized in the flow cytometry data presented in Figures 1i and 4f.
Instrument: BD LSRFortessa flow cytometer (BD Biosciences)
Gating strategy: Cells were gated first on FSC-A/SSC-A (cell size), second on FSC-A/PI (live /dead cell exclusion), and third on FSC-A/FSC-H (singlets).
Representative 5D3 antibody shift flow cytometry histograms exhibited by Ko143 (control ABCG2 inhibitor) in the mAbcg2-KO MEFs expressing hABCG2-WT (left) or ABCG2-N436A (right).
The gray shaded histogram represents the background fluorescent signal upon labeling with only secondary Alexa-647-antibody and no 5D3.
The black line represents the 5D3 binding of the untreated cells and the blue line for the cells incubated with 5 μM Ko143.

## Sheet: Figure 2i, j, k, l, p
Figure 2i: Erlotinib efflux activity as percentage of ABCG2-WT.
The MEFs expressing ABCG2-WT, ABCG2-N436A, or vector control were incubated with [14C]-erlotinib for 60 min.
	Erlotinib efflux activity (% of WT)
WT	83.3541	116.646
N436A	-37.2489	-13.8841
Vector	-23.5185	23.5185
Figure 2j: Cytotoxicity of topotecan in the MEFs expressing ABCG2-WT, ABCG2-N436A, ABCG2-F439A or vector control.
	Viability (%)
Topotecan (nM)	Vector										WT										N436A										F439A
10000	0.207445		0.106759	0.101025	0.068259	0.105352	0.111189	0.13628	0.141148	0.185126	0.167114	0.215435	0.135227	0.169492	0.147648	0.141316	0.104167	0.155734	0.157491	0.16248	0.311963	0.251704	0.136337	0.145248	0.142833	0.128555	0.131507	0.155324	0.181855	0.163881		0.259123	0.145593	0.176256	0.146063	0.160405	0.149818	0.145726	0.149984	0.217098
3333.33	0.011525	0.11812	0.006672	0.021648	0.007584	0.007023	0.011704	0.017776	0.018411	0.025535	0.578932	11.3801	0.112689	0.309506	0.217957	0.200818	0.29057	0.604248	0.629963	0.7999	0.050933	0.147339	0.025969	0.018945	0.022853	0.016069	0.016438	0.028764	0.040412	0.032776	0.168256	0.057583	0.022399	0.037769	0.019918	0.024678	0.032569	0.044352	0.055257	0.037431
1111.11	0.017287	0.017718	0.020017	0.028864	0	0.007023	0.011704	0.023701	0.141148	0.076604	14.4972	18.971	1.26963	10.8917	1.82803	3.94199	2.75767	13.9164	9.03603	7.09911	0.254664		0.019477	0.050521	0.011427	0.021426	0.032877	0.028764	0.060618	0.052442	0.189288	0.079177	0.022399	0.025179	0.026557	0.043186	0.032569	0.069695	0.03947	0.09732
370.37	0.063386	0.035436	0.260226	0.165969	0.212363	0.217727	0.128745	0.201458	1.54649	1.74274	57.9946	63.8576	19.39	46.5733	38.3112	52.0863	46.9353	55.5722	73.7319	65.2418	0.101865	0.288538	0.201259	0.214714	0.348512	0.476726	0.323288	0.172582	1.32013	1.14716	0.161245	0.244728	0.179191	0.289563	0.239012	0.246776	0.130276	0.20275	0.552573	0.845935
123.457	0.351504	0.99811	9.17462	4.25025	5.10428	2.62677	2.58076	3.30627	17.0052	16.3166	89.1614	97.9597	74.2093	73.9351	76.0458	75.7679	96.9518	92.5559	102.736	91.5573	1.36245	1.24624	2.42161	2.16609	2.13106	2.07295	1.64384	1.77185	5.55668	5.76204	1.47224	1.37479	2.0383	2.37945	2.93454	2.1778	2.27983	2.84483	4.75213	4.2147
41.152	5.04207	13.4893	77.9609	66.1712	49.4729	41.7896	70.0492	73.532	91.7889	93.9994	98.3229	103.276	91.1502	95.3279	90.7966	97.2629	100.466	103.569	102.028	96.063	6.52575	10.1173	26.2936	26.4414	8.17574	15.7105	32.6575	32.8827	61.8374	60.4982	12.7594	26.0923	31.8401	39.7205	20.0239	21.6115	41.8968	51.8279	62.1329	55.1355
13.717	78.3566	75.7382	94.0415	101.465	91.4676	95.4629	101.504	98.4594	98.2387	96.9805	91.6622	91.5093	94.3355	90.5748	80.9253	91.5433	97.2478	104.722	99.9344	99.9875	71.0384	79.7839	93.6181	87.5845	86.2595	82.5807	79.0904	83.9901	96.6121	94.0937	90.3043	96.6602	87.0198	84.3888	93.3873	77.5989	80.1264	87.93	102.25	95.2089
4.572	102.968	98.7007	95.6029	100.729	97.6033	88.6993	93.434	103.099	98.3921	97.5934	93.2498	106.032	94.2153	96.0354	99.7188	98.0067	104.496	110.534	100.151	100.256	90.3546	93.425	97.9225	96.0594	95.9835	93.8401	92.1479	96.4506	97.8986	95.9882	98.1702	96.1204	96.0802	110.638	96.9991	90.2647	99.7329	97.0791	103.292	95.1041
1.524	102.518	99.7815	101.948	97.027	93.9173	95.0344	94.8385	102.204	98.2694	95.0527	98.9734	107.154	101.502	94.51	94.3542	97.3522	105.17	106.08	99.4816	96.5629	103.209	94.794	99.3053	94.9226	99.0516	91.269	94.3288	96.0249	96.0127	95.6277	94.4265	96.7826	118.725	116.228	97.7028	94.9781	100.554	96.7307	100.9	93.2774
0	100	100	100	100	100	100	100	100	100	100	100	100	100	100	100	100	100	100	100	100	100	100	100	100	100	100	100	100	100	100	100	100	100	100	100	100	100	100	100	100
Figure 2k: Cytotoxicity of mitoxantrone in the MEFs expressing ABCG2-WT, ABCG2-N436A, ABCG2-F439A or vector control.
	Viability (%)
Mitoxantrone (nM)	Vector								WT								N436A								F439A
300	0.183225	0.169026	0.143993	0.16389	0.121681	0.15096	0.122936	0.165806	0.148483	0.108985	1.03161	0.456143	0.221288	0.135674	0.28345	0.186826	0.169372	0.182241	0.21	0.35	0.141405	0.129719	0.180494	0.18477	0.172315	0.166284	0.38	0.25	0.145243	0.11951	0.256584	0.194993
100	0.040717	0.084513	0.047998	0.034144	0.071577	0.043131	0.09952	0.057394	0.671401	0.926374			0.870399	0.65293	1.67493	0.873862	0.028229	0.031421	0.15		0.026934	0.025944	0.058016	0.032995	0.098466	0.055428		0.43	0.031124	0.039837	0.083013	0.109196
33.333	0.386808	0.316924	1.92677	0.273149	0.293465	0.488822	1.09472	1.5624	3.45384	4.63793	13.4987	11.8448	2.89887	3.93454	7.3375	7.74423	0.127029	0.043989	0.39	0.62	0.141405	0.103775	0.444788	0.48832	0.139493	0.237548	1.28	1.04	0.103745	0.089633	0.241491	0.296389
11.111	0.671824	0.697232	1.38508	2.26031	1.63911	1.53116	5.65508	6.81079	57.1078	57.4352	90.2985	77.4471	47.8424	33.2316	59.6277	57.5062	0.726888	0.860931	1.65	2.6	0.841694	1.05072	2.43022	2.91012	0.70567	0.950194	2.56	3.35	0.54985	0.936162	2.13569	1.99672
3.704	8.08225	3.23262	8.37905		37.6279	33.8581	82.5606	91.4865	94.0671	84.3606	91.9959	98.8036	89.8503	91.69	97.114	92.8343	2.85815	2.93471		9.51	9.44717	18.2903	37.9682	41.8635	2.96217	7.70449	25.7	28.59	8.50711	17.1298	39.431	40.8081
1.235	78.3591	48.5316	73.9509	92.7479	93.3219	94.2563	94.0464	102.844	95.9393	90.6636	103.614	99.6336	90.2633	107.937	100.296	97.1554	66.4291	36.7875	90.84	99.31	93.2866	88.6237	101.212	101.201	44.408	68.5565	89.07	99	80.3818	77.3429	96.8908	102.769
0.412	105.863	93.2178	108.681	100.034	98.5542	99.7556	97.7052	99.7959	96.9722	89.5071	98.8367	104.12	87.9619	100.763	104.361	98.4331	93.825	83.5983	94.2	99.54	95.0912	93.8124	99.8646	100.528	86.0671	89.437	98.7	101.27	96.1095	81.8146	98.2718	101.443
0.137	79.7842	92.7953	104.621	101.024	100.794	101.732	96.6222	100.791	94.2221	94.0603	104.712	105.474	83.0862	98.8722	98.1705	98.873	99.5201	94.8093	103.04	103.36	97.3739	96.1539	100.09	99.3863	105.645	94.9006	93.95	99.03	96.0058	88.8457	96.8078	100.702
0.0457	85.342	108.705	104.155	94.5097	93.2861	96.1541	94.2454	100.185	103.338	92.371	96.9857	101.002	88.375	101.662	100.818	97.5472	102.625	96.8768	100.4	94.4	97.3537	91.5034	99.9098	100.521	95.6347	101.647	96.35	98.02	104.098	97.9086	102.143	100.125
0	100	100	100	100	100	100	100	100	100	100	100	100	100	100	100	100	100	100	100	100	100	100	100	100	100	100	100	100	100	100	100	100
Figure 2l: The MEFs were incubated with 0.5 μM Hoechst 33342 and estrone 3-sulfate (0.2-50 μM). Intracellular Hoechst 33342 levels in the MEFs expressing ABCG2 are shown as percentage of vector control.
	Hoechst 33342 signal/protein (% of vector control)
Estrone 3-sulfate (µM)	WT												N436A
50	47.1585	48.393	46.1903	34.7067	52.7489	49.1546	55.1507	52.9852	56.4506	57.4591	56.9774	56.5065	14.9238	14.6609	15.4373	12.344	15.3458	15.3914	15.1656	14.6056	19.0852	19.4116	19.0528	19.1845
25	49.1805	50.9894	47.5661	43.5962	51.6408	51.7337	51.9848	55.1338	55.1227	55.276	54.3198	55.6513	16.0425	16.4857	15.26	14.9207	16.0773	15.2481	16.0534	15.3653	19.1959	18.3047	17.4917	17.236
12.5	41.5116	47.8441	42.1833	32.4415	44.4881	46.5164	44.7224	47.0102	50.5797	51.397	50.9225	53.3726	13.478	15.4648	14.9085	14.453	16.3703	14.9681	14.1585	12.4372	17.1978	17.2875	17.1902	16.6291
6.25	33.2799	37.3819	34.9731	29.6181	33.9669	36.2231	37.118	35.3409	41.05	43.0364	41.1529	42.5655	13.533	13.6889	12.396	11.4698	15.3024	14.7402	13.2099	11.7512	16.7894	15.3772	16.7837	15.3886
3.125	24.094	28.0987	26.4959	22.343	28.1608	30.1616	31.4575	30.8201	34.3835	36.1138	33.1332	34.1021	12.237	13.4933	12.6833	11.0663	13.2425	14.4428	12.9538	11.43	15.6558	15.3085	15.1596	14.7054
1.5625	22.5978	25.6296	23.7003	19.6145	26.084	26.276	29.5221	28.4985	30.6904	32.002	30.6236	31.3218	13.0501	12.6833	12.7077	11.5371	14.7467	12.8496	12.3807	10.9828	16.3562	15.3982	15.1482	13.6291
0.78125	20.2468	22.5653	21.5694	18.7622	23.0173	25.5141	25.6745	25.9109	27.6305	29.9976	29.2091	29.6151	12.344	11.9864	12.5305	12.075	14.4797	12.5327	12.0703	11.5754	15.9822	14.6787	15.3428	14.3753
0.390625	19.142	20.9625	21.2937	18.4356	21.5315	23.8805	23.9713	23.9839	26.6526	28.1645	28.8808	27.7532	13.0287	12.9125	12.2737	11.7143	13.7222	13.008	13.644	12.0334	16.2398	14.8409	16.0031	14.7856
0.195312	18.3823	21.3285	22.0025	17.1177	19.1676	23.049	23.393	23.6336	26.2214	28.0905	28.4153	27.4338	13.4383	13.4199	12.4571	12.0353	13.9153	13.9436	12.6803	11.9965	16.5184	14.7417	14.9669	14.6463
0	18.5792	22.0627	20.68	20.7541	20.5733	21.9557	22.6163	22.0021	26.2376	27.358	27.5745	29.2615	13.4046	13.1418	12.5977	11.1336	13.7743	11.9618	12.1658	11.6492	15.965	14.9478	15.0489	14.257
Figure 2p: Intracellular Hoechst 33342 levels in the MEFs expressing ABCG2-WT or ABCG2 mutants are shown as percentage of vector control.
	Hoechst 33342 accumulation (% of vector control)
ABCG2-WT	29.6059	29.6197	29.0713	29.0477	19.4902	18.7271	21.5251	20.3349	12.8626	19.6503	17.2715	15.4484	27.2266	23.5592	24.4307	23.7723	24.0522	25.0128	25.5497	26.4684	24.6629	27.5978	27.6694	28.6715	27.1245	26.8415	25.7315	30.9443	30.9601	33.1077	27.1285
N436A	16.9625	15.8316	15.5584	15.8036	8.84161	9.40801	10.4808	11.1504	13.5281	13.6048	13.8411	12.8469	13.9355	13.115	13.1051	14.0023	13.2361															t.test (vs. N436A)
N436A+L405A	47.3415	47.6847	44.9597	41.0302	38.7018	35.4744	35.8962	36.4118	35.9686	44.2118	42.589	43.2769	42.1471	41.9305	42.2951	42.9593																2.29021e-22	N436A vs. N436A+L405A
N436A+F439A	81.3562	77.4404	78.3291	79.9329	79.4952	77.5807	76.2943	80.1434	93.6214	97.9653	104.497	104.788	101.813	106.085																		2.61972e-21	N436A vs. N436A+F439A
Vector control	98.0748	103.007	100.653	97.0117	93.5114	102.842	102.276	101.37	98.278	99.9754	102.569	100.432	111.906	108.826	107.269	110.472	106.756	101.676	105.387	96.7459	98.0849	102.509	94.6751	100.45	100.472	92.7031	100.319	98.8765	101.99	102.733	103.379

## Sheet: Figure 3a
Figure 3a: Substrate selectivity of polar residues (N436, T434, T435, and Q437) in the binding pocket of ABCG2.
The intracellular accumulation of chlorin e6, purpurin 18, Hoechst 33342, and pheophorbide a was measured.
Intracellular accumulation levels in the MEFs expressing ABCG2-WT or ABCG2 mutants are shown as percentage of vector control.
4 independent experiments
Exp.1	Accumulation (% of vector control)
	Hoechst 33342																	Pheophorbide (PhA)
WT	22.8842	25.463	26.822	22.5194	25.9308	26.3708	22.8925	24.8809	25.0202									25.1518	27.8753	25.3468	27.095	28.7981	29.2183	23.3136	27.1625	25.6995
N436A	16.9625	15.8316	15.5584	15.8036	8.84161	9.40801	10.4808	11.1504	13.5281	13.6048	13.8411	12.8469	13.9355	13.115	13.1051	14.0023	13.2361	49.4443	52.0979	49.0281	46.2315	37.0397	41.7187	40.8171	44.1515	51.3299	47.1496	52.4235	43.8513	37.8656	39.7644	42.4128	42.4927	43.2043
T435A	55.6189	60.3005	60.0518	56.6475	61.0532	58.5621	54.9317	57.7416	59.7467									17.6391	19.5027	19.5149	17.7914	23.1446	21.0861	17.0666	22.5417	21.4333
Q437A	43.1298	43.3244	43.8897	42.688	46.1632	43.6951	38.2739	47.8652	45.5608									35.9545	36.7534	39.7827	36.5703	44.7177	39.2501	33.2415	36.9865	38.4678
Vector control	114.689	98.3767	91.4072	112.779	97.6589	94.2636	102.896	95.1724	92.757									93.7265	94.6241	102.696	103.336	99.0526	101.752	99.7191	103.171	101.923
Exp.2	Accumulation (% of vector control)
	Hoechst 33342																		Pheophorbide (PhA)
WT	18.0537	19.3729	19.7731	15.9268	19.9898	20.4067	17.7073	19.7305	18.8986	17.9267	18.5571	18.9693	18.9052	18.9659	19.2586	17.7345	17.6739	18.9226	22.4259	20.1185	20.6906	19.3206	22.421	19.061	19.9022	20.1762	20.4839	25.9927	24.9957	23.7691	24.9621	25.5054	22.9457	21.4166	22.9961	19.9044
N436A	16.9625	15.8316	15.5584	15.8036	8.84161	9.40801	10.4808	11.1504	13.5281	13.6048	13.8411	12.8469	13.9355	13.115	13.1051	14.0023	13.2361		49.4443	52.0979	49.0281	46.2315	37.0397	41.7187	40.8171	44.1515	51.3299	47.1496	52.4235	43.8513	37.8656	39.7644	42.4128	42.4927	43.2043
T434A	41.5797	41.926	41.1649	38.604	40.659	40.1468	36.1591	39.618	39.5475										37.7431	41.8051	34.8755	37.6194	40.4923	41.1971	33.4928	37.7808	36.9522
T435A	62.8552	69.7772	64.2816	65.5051	68.0906	65.9918	55.2472	64.3999	64.4235										25.5744	25.629	24.6234	27.3889	25.1371	31.6519	24.9185	26.5363	26.5253
Q437A	41.594	44.3783	41.356	41.0017	43.08	39.6717	39.1693	39.3993	38.4395										33.3023	38.2417	33.0347	36.4717	34.4822	32.5202	32.9455	32.3761	34.0157
Vector control	109.228	103.361	94.8451	108.103	93.7023	92.602	106.276	100.31	91.5726	102.243	105.106	101.649	100.125	93.6966	101.098	97.5509	97.0446	101.487	94.8481	97.8058	107.51	103.398	101.823	106.355	96.5771	100.44	91.2429	92.8777	113.076	102.925	102.514	102.102	106.706	92.5948	91.9004	95.3039
Exp.3	Accumulation (% of vector control)
	Hoechst 33342																		Pheophorbide (PhA)
WT	17.0702	19.229	19.4463	18.2379	19.4585	19.2879	15.4292	18.7599	17.9272	17.3203	18.2734	19.8614	17.4407	19.378	19.2052	17.825	17.8017	18.815	23.183	24.2736	22.8243	21.8987	24.1086	22.2359	22.9606	21.6188	22.6951	26.4782	24.0789	26.1225	23.867	23.3448	25.4413	25.3656	25.9863	25.956
N436A	16.9625	15.8316	15.5584	15.8036	8.84161	9.40801	10.4808	11.1504	13.5281	13.6048	13.8411	12.8469	13.9355	13.115	13.1051	14.0023	13.2361		49.4443	52.0979	49.0281	46.2315	37.0397	41.7187	40.8171	44.1515	51.3299	47.1496	52.4235	43.8513	37.8656	39.7644	42.4128	42.4927	43.2043
T434A	31.6492	37.3247	37.8662	32.3892	36.861	37.7122	30.5773	35.8939	35.1555										32.5856	40.4907	42.2468	34.6278	42.2244	40.6254	33.2532	39.8904	39.2171
T435A	41.3579	51.2007	53.3133	42.0057	53.5999	54.918	38.9768	50.4401	52.9544										19.2837	23.2085	27.1597	17.3653	25.6021	27.2037	20.4453	22.1261	24.2557
Q437A	35.2708	35.9331	35.5405	34.5173	35.5484	34.1227	33.3593	33.7677	33.5714										34.3282	33.7887	36.6261	37.789	35.6733	42.7631	38.5947	32.0233	36.9133
Vector control	106.827	99.0023	96.1899	104.73	100.314	97.0996	103.193	102.195	90.4498	104.221	106.632	101.267	100.107	102.177	98.7995	91.494	100.656	94.6463	100.716	105.334	99.0442	105.013	104.155	94.2449	92.9541	103.861	94.678	95.4887	111.316	107.167	84.8975	108.383	108.474	85.6651	98.1845	100.423
Exp.4	Accumulation (% of vector control)
	Hoechst 33342																		Pheophorbide (PhA)
WT	30.089	32.5198	33.8464	29.5819	32.3674	32.25	30.0216	32.4474	31.6029	28.7175	31.0217	30.5452	29.2746	31.3492	29.4237	28.2337	30.489	29.9881	31.887	28.9941	28.1262	32.1426	34.2417	32.0215	31.9745	31.4295	32.4117	34.3186	35.3262	29.4483	32.4872	30.8078	29.5043	33.023	34.4865	34.0627
N436A	16.9625	15.8316	15.5584	15.8036	8.84161	9.40801	10.4808	11.1504	13.5281	13.6048	13.8411	12.8469	13.9355	13.115	13.1051	14.0023	13.2361		49.4443	52.0979	49.0281	46.2315	37.0397	41.7187	40.8171	44.1515	51.3299	47.1496	52.4235	43.8513	37.8656	39.7644	42.4128	42.4927	43.2043
T434A	49.348	56.1142	55.2406	50.1706	55.5712	56.9422	48.7565	53.5255	56.1707										39.3069	49.6447	48.4646	41.6887	50.0935	48.7398	43.8894	53.0037	50.955
T435A	58.8803	77.2851	78.2766	58.0325	74.9999	77.5315	51.7137	72.2629	74.0289										20.434	33.6832	28.806	21.6533	29.6989	29.0748	20.0691	29.1516	32.1183
Q437A	58.1185	55.121	56.8122	54.7518	57.2186	54.9628	53.8581	57.321	53.6875										42.9227	49.0978	44.5438	45.3794	49.8666	44.7527	46.1565	43.8251	48.538
Vector control	109.798	100.961	94.9807	107.662	97.6159	91.017	105.853	98.3189	93.7928	106.47	101.481	96.8622	105.517	97.2179	90.2112	112.215	97.8984	92.1271	103.631	100.882	99.8049	99.8832	96.0967	100.197	98.0161	101.737	99.7526	101.679	102.944	96.3242	103.65	96.6268	100.212	101.314	98.8541	98.3962
Exp.1	Accumulation (% of vector control)
	Chlorin e6																																			Purpurin 18
WT	50.1279	45.0957	47.6197	38.2231	43.3499	46.7153	42.0354	41.2782	46.1053	31.7612	31.0466	29.7866	39.1096	36.3969	30.1627	33.0212	30.1862	33.2469	46.1881	47.9527	44.5263	51.3952	50.3088	48.5602	48.4059	53.1052	48.0882	47.9997	46.4064	40.9185	47.1735	40.8005	60.0967	49.3569	39.7678	28.6798	35.4708	27.3833	30.1879	32.8073	33.7422	34.9858	28.3975	32.8338	23.8165	22.4993	25.3405	25.4167	23.8818
N436A	44.5372	38.8159	48.422	49.0671	42.1262	43.3835	44.2876	45.5166	46.4725	50.506	53.0324	47.581	42.2711	50.101	50.4738	45.2153	49.6831	44.926	56.0039	59.2175	54.911	57.83	57.5559	58.1726	54.9933	59.9198										37.2223	42.3876	39.2679	34.0157	39.7655	37.7751	38.0279	41.89	43.0116	43.5053	40.0372	42.0168	34.3661	34.8276
T435A	30.7236	42.2435	34.1724	37.1422	44.1834	36.7111	51.033	50.6259	47.4885																											21.3794	22.6042	21.6989	21.7699	22.3025	24.3615	20.9534	19.3114	23.1456
Q437A	34.6855	43.2273	36.4528	59.3946	54.3219	51.9328	61.8491	60.0164	48.0055																											54.9024	50.8637	50.7788	52.5859	55.9333	55.9697	42.3861	43.2593	45.2969
Vector control	100.158	104.724	102.097	100.661	98.089	100.312	103.493	94.8885	95.5765	102.816	104.163	100.262	98.1321	99.0383	98.2381	101.192	100.462	95.6961	109.119	125.58	97.043	97.6569	93.1064	97.8222	94.1386	85.5336	97.6612	107.991	94.988	92.0292	96.1299	101.425	100.153	101.425	108.199	95.8546	95.1856	100.93	100.989	104.584	106.766	93.321	103.238	99.1323	93.6497	87.0284	92.4235	105.516	100.162
Exp.2	Accumulation (% of vector control)
	Chlorin e6																										Purpurin 18
WT	33.8714	35.0013	34.6877	36.5609	36.1356	36.2387	34.0003	34.8853	33.7124	33.4683	32.8575	35.5759	33.0598	36.0127	33.0557	32.8494	33.7474	31.9474									21.7789	25.6773	22.8497	21.4094	19.826	24.4633	22.2012	22.9401	22.4952	24.2678	23.8193	23.1625	24.7884	25.5973	25.309	24.0836	24.3879	27.095
N436A	44.5372	38.8159	48.422	49.0671	42.1262	43.3835	44.2876	45.5166	46.4725	50.506	53.0324	47.581	42.2711	50.101	50.4738	45.2153	49.6831	44.926	56.0039	59.2175	54.911	57.83	57.5559	58.1726	54.9933	59.9198	37.2223	42.3876	39.2679	34.0157	39.7655	37.7751	38.0279	41.89	43.0116	43.5053	40.0372	42.0168	34.3661	34.8276	47.7921	42.002	49.1019	49.1466	31.0344	40.2554	38.4351	31.795	34.8886
T434A	45.2675	52.3603	43.118	44.0846	47.0467	47.3833	54.7166	52.2545	46.3254																		40.0647	40.7061	43.5586	38.3346	36.5455	39.3727	36.4104	39.609	39.6849
T435A	40.2111	38.3639	38.0718	38.5138	41.9952	41.6874	49.5659	55.8103	43.7478																		31.2762	21.1478	30.6354	23.5861	22.4138	23.9612	30.1196	25.4774	20.757
Q437A	45.0784	45.0661	45.3666	47.7396	47.6414	50.1125	51.4615	42.3498	49.0395																		34.4184	29.9524	33.7835	31.2438	27.2621	30.9102	29.0593	26.8532	29.748
Vector control	103.749	99.3892	99.9678	99.9744	95.746	95.0752	115.777	102.441	87.881	94.3822	93.9302	91.8684	88.4569	102.171	164.099	100.623	88.9274	75.5413									94.2383	105.145	97.216	96.2581	100.321	105.387	103.725	100.771	96.939	97.017	103.649	93.5722	99.8611	102.448	91.9173	101.357	105.929	104.25
Exp.3	Accumulation (% of vector control)
	Chlorin e6																										Purpurin 18
WT	34.2808	47.0114	41.1718	40.577	43.2745	39.2132	38.9849	41.2078	41.7786	39.4907	42.3691	40.844	46.0334	40.0268	37.9135	45.237	46.7569	41.9735									33.4238	31.8645	27.6739	30.4135	32.8066	33.0123	25.3891	30.6517	25.7139	33.1071	37.6574	33.3817	34.8625	31.3419	31.1458	34.8919	32.5285	29.5571
N436A	44.5372	38.8159	48.422	49.0671	42.1262	43.3835	44.2876	45.5166	46.4725	50.506	53.0324	47.581	42.2711	50.101	50.4738	45.2153	49.6831	44.926	56.0039	59.2175	54.911	57.83	57.5559	58.1726	54.9933	59.9198	37.2223	42.3876	39.2679	34.0157	39.7655	37.7751	38.0279	41.89	43.0116	43.5053	40.0372	42.0168	34.3661	34.8276	47.7921	42.002	49.1019	49.1466	31.0344	40.2554	38.4351	31.795	34.8886
T434A	41.2223	48.593	45.9998	41.6357	48.5789	46.4696	46.2018	50.5754	51.1391																		35.364	34.6866	37.54	33.6452	36.3293	39.5806	31.4607	40.0802	38.3359
T435A	33.23	39.5177	39.5117	39.8324	40.5889	37.2059	33.1331	45.8296	45.8599																		26.5662	28.9377	25.6198	22.5071	27.8432	28.1054	26.3609	28.9149	30.4656
Q437A	47.1273	46.8868	48.0893	49.3505	48.717	49.0161	44.1415	53.0695	49.2977																		31.2918	30.8266	33.4592	39.1156	29.7799	36.2504	34.5905	32.7191	35.2777
Vector control	96.8793	105.46	91.2868	102.189	101.057	97.6845	99.9839	105.874	99.5849	83.4813	94.0075	97.6525	88.9298	101.511	104.282	104.823	95.7043	129.608									95.6958	99.2911	99.0689	95.8265	101.971	95.2905	97.67	100.834	114.352	88.8716	110.788	111.83	94.3773	104.749	100.605	93.9155	97.9175	96.9466
Exp.4	Accumulation (% of vector control)
	Chlorin e6																										Purpurin 18
ABCG2-WT	98.4722	66.77	50.3323	61.8035	55.4813	59.2867	78.1743	78.3871	58.5876	43.4357	46.6418	38.5966	43.257	46.9248	42.4083	49.6297	46.5922	48.1159									40.8945	38.047	38.2015	40.4641	39.4487	37.7601	35.8066	34.7912	40.0667	70.7776	46.4725	36.0431	31.3123	35.5275	38.8381	33.2933	37.7255	34.9486
N436A	44.5372	38.8159	48.422	49.0671	42.1262	43.3835	44.2876	45.5166	46.4725	50.506	53.0324	47.581	42.2711	50.101	50.4738	45.2153	49.6831	44.926	56.0039	59.2175	54.911	57.83	57.5559	58.1726	54.9933	59.9198	37.2223	42.3876	39.2679	34.0157	39.7655	37.7751	38.0279	41.89	43.0116	43.5053	40.0372	42.0168	34.3661	34.8276	47.7921	42.002	49.1019	49.1466	31.0344	40.2554	38.4351	31.795	34.8886
T434A	69.5385	86.1469	91.4584	70.4608	75.8508	82.4968	77.0871	72.4624	64.083																		60.3812	70.452	59.6924	40.679	47.579	54.562	52.5906	49.6929	50.156
T435A	79.7337	46.867	50.3944	55.4174	60.1245	56.4482	49.1491	57.7411	52.9208																		33.4107	28.3285	32.6832	27.0906	35.8107	29.4254	29.5448	35.7564	29.0887
Q437A	111.397	81.8219	107.705	83.4528	85.6877	76.9896	63.3837	78.5903	66.0867																		51.3003	58.8945	49.4771	59.1139	46.0501	47.7087	43.2536	42.6916	52.9589
Vector control	103.779	100.163	93.0195	103.697	99.5674	106.139	95.3614	100.653	97.6207	94.1061	92.9936	92.8105	96.7598	103.758	107.534	106.522	104.557	100.96									91.0692	104.842	99.3479	96.8525	102.143	101.522	92.1402	104.681	107.402	112.842	112.806	101.483	99.2715	104.705	92.8024	88.08	92.1441	95.8658
Representative (Exp.2) of 4 independent experiments: Intracellular Hoechst 33342 levels in the MEFs expressing ABCG2 are shown as percentage of vector control (mean).
Each single data point was represented as a grey dot in the graphs.
Replication experiments were successful and showed similar results.
[truncated: 22 more columns]

## Sheet: Figure 4e
Figure 4e: ABCG2 inhibitor-induced thermal stabilization of ABCG2-WT or ABCG2-N436A.
The membranes from MEFs were incubated with Ko143, tariquidar, or lapatinib for 60 min at 37°C. Samples were heated for 3 min.
Densitometry quantification from 4 independent experiments.
The signal intensity of the heated sample was normalized to the signal intensity of the unheated samples and the signal intensity was reported as % of unheated control.
	Relative signal intensity (% of unheated control)
Ko143 (μM)	WT				N436A
0	0	0	0	0	0	0	0	0
0.1	0.69347	0.051512	1.25882	0	0	0	0.049091	0.435956
0.5	7.47234	22.206	42.7911	9.3099	0	0.005582	0.145323	0.561057
1	25.1987	40.1827	55.3056	26.8663	0	0.057863	0.110808	0
2	54.8075	63.7312	62.9036		0	0.039575	0.123751	0
5	72.7287	67.726	55.529	94.3576	0	0	0.100885	0
10	67.8588	67.9363	54.6351	92.1875	1.01597	2.38765	1.78264	0.495486
	Relative signal intensity (% of unheated control)
Tariquidar (μM)	WT				N436A
0	0	0	0	0	0	0	0	0
0.1	0.627851	3.18237	0.690284		0	0.416445	0	0
0.5	5.16735	10.0792	7.73707	10.2444	0	0.491986	0	0.065482
1	14.4948	17.1073	10.6648	20.2309	0	0.298581	0.001079	0.133021
5	48.2813	62.0349	30.3047	40.3263	0.079474	0.190499	0	0
10	57.541	62.2319	33.4764	79.782	0.188227	0.301293	0.307824	0
50	55.7342	55.4008	44.6992	79.782	5.53075	0.990751	0.757939	1.5643
	Relative signal intensity (% of unheated control)
Lapatinib (μM)	WT				N436A
0	0	0	0	0	0	0	0	0
0.1	0	2.26684	0.753861		0	0.121986	0.319373	0.081071
0.5	3.15329	19.6926	12.4918	22.7214	0	0.098958	0.163375	0.131926
1	33.4438	28.2416	20.8172	33.1626	0.182831	0.049676	0.045528	0.098656
5	64.5033	63.6591	41.4477	68.7427	6.13313	1.18723	1.11887	1.97468
10	57.5519	66.34	53.1124	77.3884	13.5295	3.24665	5.69709	6.20055
50	71.4548	75.5742	57.2294	77.3884	13.4048	17.7547	16.8289	18.5374

## Sheet: Figure 4f
Figure 4f: ABCG2-WT and ABCG2-N436A labeled with 5D3-A647 antibody in the presence of 5 μM Ko143, 10 μM tariquidar, or 10 μM kinase inhibitors.
Abcg2-KO MEFs expressing human ABCG2-WT or ABCG2-N436A were preincubated with ligand in Dulbecco's PBS for 10 min at 37°C before labeling with 0.5 μg/mL of 5D3 antibody for another 45 min at 37°C. Cells were washed with PBS before incubation with the secondary antibody, anti-mouse IgG-Alexa 647 in 0.5% bovine serum albumin/PBS for 30 min at 37°C. Cells were washed with 0.5% FBS/PBS and resuspende…
5D3 labeling was presented as the percent of the untreated control fluorescence measured in the presence of 5D3-A647 alone for each protein.
Top graph	% of 5D3 labeling							Bottom graph	% of 5D3 labeling
	WT			N436A					WT					N436A
Untreated control	100	100	100	100	100	100		Untreated control	100	100	100	100	100	100	100	100	100	100
Ko143	208.184	214.66	210.753	117.474	101.242	98.4633		Ko143	212.067	186.029		189.31	197.759	98.0829	106.596		110.749	100.674
Tariquidar	196.101	176.911	181.525	108.232	90.4552	99.6722		Lapatinib	198.319	218.047	206.08	193.736	188.563	76.0881	93.376	92.2627	68.9728	75.7087
Nilotinib	173.868	168.2	176.442	101.631	92.1713	94.8368		Vemurafenib		197.671	204.398	166.897	178.793	95.544	139.494	134.011	99.6211	95.3129
Imatinib	181.199	193.47	184.066	101.916	93.4134	94.6319		Sorafenib		216.429	200.647	195.46	216.379	93.5751	125.243	145.672	107.606	115.647
Gefitinib	167.424	146.931	151.222	105.359	89.9158	93.0133		Cabozantinib		210.026	210.22	198.448	190.977	90.544	140.969	142.666	92.1274	94.9481
Erlotinib	149.863	134.296	124.242	111.65	98.5617	107.95		Sunitinib		165.33	174.709	166.897	170.977	84.7927	136.488	139.16	93.7833	90.0926
Shown below is the gating strategy utilized in the flow cytometry data presented in Figures 1i and 4f.
Instrument: BD LSRFortessa flow cytometer (BD Biosciences)
Gating strategy: Cells were gated first on FSC-A/SSC-A (cell size), second on FSC-A/PI (live /dead cell exclusion), and third on FSC-A/FSC-H (singlets).
Representative 5D3 antibody shift flow cytometry histograms exhibited by Ko143 (control ABCG2 inhibitor) in the mAbcg2-KO MEFs expressing hABCG2-WT (left) or ABCG2-N436A (right).
The gray shaded histogram represents the background fluorescent signal upon labeling with only secondary Alexa-647-antibody and no 5D3.
The black line represents the 5D3 binding of the untreated cells and the blue line for the cells incubated with 5 μM Ko143.

## Sheet: Figure 4g, h
Figure 4g: The inhibitory effect of ABCG2 inhibitors for Hoechst 33342 transport in ABCG2-WT or ABCG2-N436A. Intracellular Hoechst 33342 levels in the MEFs expressing ABCG2 are shown as percentage of vector control.
	Hoechst 33342 signal/protein (% of vector control)
Ko143 (μM)	WT										N436A
10	85.7565	89.5246	105.256	97.1676	112.029	109.035	117.559	115.283	99.2245	106.704	18.0152	21.3298	18.1007	18.1607	22.2017	22.0797
3.33333	81.9438	74.9138	96.2833	96.9773	104.803	105.475	96.9532	111.019	94.1685	101.846	13.9617	12.608	10.1487	10.043	14.7268	15.6299
1.11111	75.1659	75.16	104.93	91.5858	97.8744	125.71	123.778	100.432	102.471	99.793	9.804	11.5387	9.29237	11.3703	11.8697	12.95
0.37037	72.7505	71.7883	88.1313	84.7579	82.6607	115.576	108.966	84.6176	85.1562	101.656	8.47255	10.9849	9.35749	9.04439	11.5654	13.7998
0.123457	82.0914	76.04	80.7777	78.9631	76.0032	99.0764	105.145	96.2949	94.883	99.4404	14.4738	11.0893	8.88001	9.33959	11.3554	11.7235
0.041152	59.5239	60.7697	53.0457	51.7961	62.734	63.3545	86.1286	74.2952	70.1584	72.5802	10.878	10.4807	8.98614	8.73969	10.6999	12.5861
0.013717	39.7181	40.3108	34.242	30.228	33.1988	31.4756	48.3225	49.8569	41.041	41.2125	8.70113	10.5696	9.39221	8.62667	10.7879	11.7278
0.004572	25.9039	26.34	29.96	17.3844	21.0512	20.9832	22.433	31.1422	23.1336	38.3041	10.5374	9.9244	8.31465	8.50411	11.139	9.13315
0.001524	26.9765	28.6585	19.4737	18.8297	18.5253	26.4376	23.8985	25.6958	20.9388	23.3886	8.75081	9.55557	8.16621	8.68575	11.0008	11.394
0	28.3468	25.1681	17.0843	18.6996	18.5941	20.329	18.448	23.8803	20.616	24.7628	9.66825	10.0272	8.09625	8.72574	11.2738	12.8032
	Hoechst 33342 signal/protein (% of vector control)
Tariquidar (μM)	WT										N436A
10	75.2739	80.5952	98.5638	95.62	97.8226	100.476	94.7178	97.5291	97.9897	104.636	21.9613	21.6094	19.9998	19.2906	36.5337	29.0121
3.33333	75.9976	69.2729	83.0005	86.4947	74.6323	80.896	89.3665	86.1789	91.8417	95.4204	17.7621	16.5676	16.483	16.748	18.9286	23.6502
1.11111	68.597	65.5895			64.1199	69.5493	105.393	82.8097	93.2879	87.0404	14.612	13.8293	14.0329	13.3137	19.9822	21.6842
0.37037	74.4146	71.8542	85.4951	88.8651			85.2478	92.4687	88.6972		17.644	21.1833	14.5411	15.4503	19.0301	18.9131
0.123457	62.0286	61.9107	66.0689	56.2749	69.7699	68.4351	64.037	67.5639	59.9378	70.5329	11.4568	11.4364	9.92672	11.9644	20.7024	23.6981
0.041152	43.0424	38.8689	36.7405	35.4446	34.1646	44.4225	39.9423	43.0763	37.9769	47.2742	10.517	11.4927	9.47513	8.99189	18.3686	21.3466
0.013717	27.928	30.4632	28.4811	27.2826	26.0849	28.9699	27.2313	28.7574	27.6063	27.4514	10.1014	10.2598	8.42333	9.40415	14.6416	22.3765
0.004572	25.5537	24.7694	22.4364	23.6899	23.3638	20.9157	21.1937	25.1062	19.2644	24.1431	11.9357	9.87229	8.10099	9.31078	17.3825	20.0206
0.001524	22.6186	25.3673	23.2103	24.152	21.9015	22.7762	20.1358	22.627	21.9234	22.1331	11.6128	9.99527	9.4301	9.10851	16.4383	19.3397
0	23.6873	24.3752	21.6185	18.7924	20.8008	24.9099	21.859	23.0477	18.4691	21.6329	12.5872	10.4667	8.53541	10.0751	14.8985	17.4017
	Hoechst 33342 signal/protein (% of vector control)
Lapatinib (μM)	WT										N436A
10	73.8724	78.6116	71.8844	77.4081	86.3338	124.118	97.0279	92.4389	82.6151	85.5757	80.8754	81.3045	114.029	108.404	114.229	108.258
3.33333	76.3183	72.4953	75.4647	74.0686	101.644	126.505	103.686	96.1823	96.2928	92.9003	75.0612	71.4935	101.04	104.384	99.5069	118.27
1.11111	75.8703	72.2613	71.5219	88.633	109.922	118.145	108.02	100.818	97.1107	91.922	65.5748	74.611	86.7773	85.8809	96.0873	106.826
0.37037	73.839	70.3638	65.8514	73.8355	99.308	112.684	102.437	104.272	85.3997	95.2198	49.659	50.6897	56.379	50.2108	87.0188	81.2233
0.123457	67.2367	63.2005	54.8429	54.0507	82.9196	95.775	84.9797	87.3644	79.2763	77.9784	20.501	22.5825	21.9287	21.538	39.9191	37.0264
0.041152	47.9475	50.4842	38.4872	36.7908	42.4905	56.3893	55.2031	55.2336	42.1583	39.8034	11.9582	12.6858	13.4771	12.2829	19.3348	20.1609
0.013717	33.832	31.9668	24.7304	24.7589	32.0348	33.5795	39.0209	37.6681	25.0729	18.5547	9.16536	13.1064	12.3148	12.1374	15.293	16.027
0.004572	23.0263	25.1269	19.1655	23.1274	21.1593	31.3585	30.3711	29.9664	19.0935	20.3727	10.3099	8.78343	11.2687	10.8309	16.0788	11.7048
0.001524	22.5325	22.9883	19.0956	18.6312	19.2224	25.4758	32.2406	26.573	18.1824	20.9111	9.74765	10.3031	11.9663	11.5233	15.1286	11.4052
0	21.4476	21.5079	17.378	15.7569	19.5399	23.5254	26.7043	27.7124	18.5764	18.2205	8.76599	8.47274	10.4776	10.9841	11.329	12.8972
	Hoechst 33342 signal/protein (% of vector control)
Nilotinib (μM)	WT						N436A
10	89.9636	89.8584	83.5266	78.1948	105.353	107.784	70.2205	67.8182	56.2029	55.259	59.7546	60.956
3.33333	98.8872	93.3885	91.2221	83.6434	121.457	120.677	48.9456	48.8172	36.6316	35.8183	43.0015	38.1133
1.11111	105.563	99.3883	97.2363	92.0368	126.444	125.091	34.8545	34.301	25.5661	24.2387	24.9559	23.631
0.37037	94.615	91.6027	85.3558	84.5411	104.619	108.03	22.424	22.1643	17.9171	16.2905	18.2318	16.76
0.123457	66.0888	62.6916	59.6696	57.6899	68.834	67.0154	17.7935	17.5453	13.9566	15.0093	14.3395	13.1938
0.041152	35.8294	34.9849	34.6839	33.7887	28.523	37.4012	15.5282	15.7422	11.1195	10.6707	13.1821	13.4876
0.013717	22.1491	25.0286	25.7534	25.4654	25.9067	25.0232	14.5953	14.7009	12.1396	9.31609	11.7338	11.0611
0.004572	19.5133	18.6744	20.3151	21.9004	22.5956	22.2782	14.0047	14.9006	11.8186	10.8312	12.1245	10.9348
0.001524	18.5083	19.1091	19.6068	20.2632	20.6941	21.7978	12.9548	14.2729	11.329	11.261	11.017	11.3931
0	16.9301	19.2281	20.2529	19.4511	20.4539	19.3845	15.086	15.4854	12.6292	12.1341	15.0533	10.6998
	Hoechst 33342 signal/protein (% of vector control)
Sunitinib (μM)	WT						N436A
10	78.3792	75.198		70.4941	94.0276	88.6063	23.4967	23.1344	16.878	9.74043	10.3355	9.07825
3.33333	85.3647	74.3812	71.4541	69.0697	101.359	96.2922		15.5568	11.0216	10.0233	10.7703	9.23394
1.11111	75.1066	75.7988	68.818	66.6152	97.8648	91.1854		15.5339	10.872	9.98252	12.6122	9.55413
0.37037	66.2771	65.297	62.5495	59.8045	77.0088	72.9571	14.0761	14.8663	9.56362	9.31609	12.0952	9.18987
0.123457	51.099	46.9126	46.9458	47.2597	56.9076	53.5193	13.902	14.8178	11.1712	9.50106	10.9671	11.0229
0.041152	31.549	27.7198	32.4162	34.0274	34.5962	34.1645	13.7622	14.8207	9.9662	9.26168	11.6545	10.8437
0.013717	23.096	21.9941	24.0565	22.684	25.5607	26.1126	14.3671	15.8164	10.396	10.3797	11.6193	9.70395
0.004572	19.2087	19.2032	21.2181	19.3344	25.7408	20.9229	14.9719	14.9976	10.5918	8.43749	11.2873	9.97127
0.001524	19.1672	18.2341	19.1554	20.1154	19.7906	19.8478	14.9804	14.7009	10.6625	9.49018	11.7896	9.45719
0	19.3499	19.6517	20.6498	21.3089	19.5904	21.1373	14.8749	15.2515	12.0362	9.5201	11.8073	8.64642
	Hoechst 33342 signal/protein (% of vector control)
Gefitinib (μM)	WT						N436A
10	97.8228	97.2925	86.6582	79.6945	99.7189	97.6558	24.9978	23.4264	19.4614	19.2795	22.8223	20.5136
3.33333	94.1823	93.2851	78.018	75.8746	89.2069	88.8542	18.5527	19.2793	15.2426	15.6787	16.6337	15.739
1.11111	77.932	78.6372	65.8132	65.4202	72.3714	74.8932	16.4762	16.81	12.8135	12.9393	15.7037	15.0336
0.37037	56.3873	58.4884	48.8213	47.992	49.9459	51.9652	16.3728	15.2799	12.5407	12.9366	15.6396	14.7899
0.123457	36.2156	40.6214	30.7909	30.9185	32.636	35.5074	14.8959	15.5576	12.2036	12.3373	15.8	13.3277
0.041152	24.0787	27.9686	24.603	23.4445	20.8754	28.6097	15.0702	14.9727	11.2352	11.821	15.258	14.7706
0.013717	23.0525	23.1299	19.0887	20.7576	19.7924	20.3136	15.3951	14.7394	11.5803	11.278	18.1536	12.5389
0.004572	21.324	21.8343	20.0584	17.9889	19.0152	20.0889	15.4719	15.5871	13.4475	12.7707	15.0849	13.363
0.001524	19.9452	23.0267	17.7899	17.3842	18.9747	19.7237	14.8782	15.6816	12.6182	12.1528	15.4376	14.2159
0	20.1144	23.3134	19.1832	18.9943	18.9403	20.8723	15.6048	15.5369	12.8858	11.8424	15.7454	14.7193
	Hoechst 33342 signal/protein (% of vector control)
Imatinib (μM)	WT						N436A
10	104.193	103.331	95.0306	90.1884	117.467	108.912	23.1344	23.1894	17.4611	17.8202	18.9349	17.8371
3.33333	96.2965	92.8815	84.2979	81.0671	110.543	101.383	19.5605	18.1639	14.5338	14.8657	14.8167	14.6549
1.11111	76.3816	76.2076	69.4313	64.4646	87.6623	84.2282	15.4834	16.6689	13.1817	12.847	13.6237	13.151
0.37037	50.1978	52.4595	46.2013	44.0579	53.8555	53.7906	14.1562	14.7576	12.1098	12.7872	11.939	11.5868
0.123457	32.4042	33.6052	30.3487	28.2857	37.2069	36.6541	14.1591	15.0497	12.7328	12.3574	12.1516	12.3832
0.041152	23.0234	24.9793	24.1208	22.255	27.479	27.5655	15.3562	15.9808	11.6663	11.3263	11.3838	12.0088
0.013717	23.3096	24.3086	21.5232	19.7249	23.5878	26.2468	14.9051	15.8449	11.7099	11.7969	10.9555	11.4885
0.004572	19.8778	23.0122	19.5588	19.2319	23.3562	24.5112	15.0989	16.5417	11.3127	11.0216	11.8502	11.4663
0.001524	19.6729	22.5632	18.7726	18.2925	22.4359	24.3321	14.9977	14.8993	10.9862	11.7452	12.2594	13.1732
0	20.0854	21.929	21.8035	20.3321	22.3124	22.2506	17.5769	16.0097	13.3123	12.7301	12.5291	12.5894
	Hoechst 33342 signal/protein (% of vector control)
Erlotinib (μM)	WT						N436A
10	108.211	105.405	85.6017	89.2839	111.838	111.033	32.0367	29.1627	27.3184	25.8631	28.0683	24.6501
3.33333	96.7679	95.3404	80.3605	79.6792	99.566	93.8605	24.3185	21.8521	18.4582	18.6776	20.0935	18.8622
1.11111	77.4103	78.0954	66.9002	64.9711	75.1117	74.9557	19.6869	16.7597	15.1196	14.5417	17.1275	14.947
0.37037	52.4085	50.5912	44.8764	41.776	49.7773	52.037	17.0315	14.1811	13.1533	11.492	15.1298	13.6676
0.123457	33.4523	33.2602	30.7041	28.8644	34.2964	27.9573	14.7423	13.4013	12.3052	11.1308	14.8893	13.6323
0.041152	25.5292	25.0734	22.3626	22.0538	24.7394	25.2045	16.0331	13.7528	10.7884	10.3309	13.7381	11.8911
0.013717	24.1733	23.0755	20.4871	19.2674	22.4423	21.0065	14.9875	13.3422	11.8505	11.0105	13.1161	12.1733
0.004572	22.0292	21.8973	19.8185	18.2696	21.509	20.092	15.8411	13.4042	12.2196	11.2138	13.86	13.3341
0.001524	22.313	22.0349	18.5835	17.8869	22.0115	21.1751	14.4144	14.0009	11.6017	10.9222	14.0556	12.2727
0	22.3158	21.8973	18.5554	19.9257	20.0889	22.617	14.7512	13.6494	11.3475	11.1121	13.3533	12.1701
	Hoechst 33342 signal/protein (% of vector control)
Cabozantinib (μM)	WT						N436A
10	111.564	107.218	96.3281	93.3127	133.424	126.827	48.5192	51.2864	39.2498	37.0054	35.8138	28.3738
3.33333	87.4966	80.644	78.1478	76.8893	95.8924	96.9393	26.37	28.7295	21.9799	19.5668	18.148	18.3733
1.11111	58.8322	58.9023	50.771	49.9328	59.6397	57.4348	19.5923	18.5658	15.1921	13.6278	15.4195	13.1573
0.37037	35.6032	36.5825	33.4445	30.3565	41.0641	37.5095	15.8796	15.5615	13.062	11.9357	12.123	11.7296
0.123457	26.6685	26.3823	25.452	25.4883	28.39	27.1269	15.3706	15.6945	11.8948	10.0721	11.7264	10.965
0.041152	22.5744	22.3219	20.8901	21.3156	24.434	23.5847	15.1827	15.0121	11.1005	10.0612	12.4625	9.91479
0.013717	21.4801	21.076	19.3694	18.6169	23.5137	21.6392	14.6333	15.6454	11.6255	10.2462	11.701	10.4573
0.004572	19.2548	20.1163	18.2458	18.0693	22.297	22.8467	15.469	14.9948	12.1941	9.99592	12.5069	10.5557
0.001524	21.1658	20.2285	18.2276	18.4897	21.9943	23.8133	15.7639	15.3446	11.7643	9.62593	12.4308	9.95286
0	20.8459	21.5727	19.782	19.5407	22.4359	23.8503	16.2815	16.7962	11.8758	9.8082	11.4218	10.2479
	Hoechst 33342 signal/protein (% of vector control)
Vemurafenib (μM)	WT						N436A
10	120.589	114.433	99.7471	94.1779	115.104	109.431	92.4671	88.8221	66.4612	63.7059	62.7141	61.3983
3.33333	88.4593	83.0396	68.5805	66.8857	76.6159	75.1321	47.6496	43.9765	34.7649	26.8415	33.0325	28.8966
1.11111	54.4017	52.4618	41.4683	39.8289	48.3375	48.5471	22.6125	21.5693	16.639	14.0463	18.9691	16.2399
0.37037	34.3448	33.6386	26.4472	26.27	30.7441	31.6679	16.3189	15.0571	13.5004	12.4436	14.527	12.7838
0.123457	24.715	25.3212	20.5041	21.8833	25.4901	23.9014	14.3668	14.0045	11.9732	11.2067	12.7939	13.3088
0.041152	21.5323	21.6171	20.9998	20.2687	21.4905	23.7212	15.8973	15.3069	11.108	9.09887	12.8982	12.1545
0.013717	20.917	20.8169	18.9671	18.9948	22.0212	21.6543	15.0165	14.8041	12.4842	10.2428	12.5112	11.5184
0.004572	21.7111	21.1625	18.6265	18.5379	21.4578	22.2177	15.4225	15.763	11.4564	10.899	13.3727	12.1612
0.001524	22.6083	21.5293	18.7511	20.1607	20.8485	21.6805	15.3507	14.0295	11.2009	10.8641	12.9621	12.7569
0	23.2691	22.6841	19.7979	20.5069	21.2121	21.4643	15.1227	14.8041	11.8223	10.3154	13.1338	12.1107
	Hoechst 33342 signal/protein (% of vector control)
Sorafenib (μM)	WT						N436A
10	118.591	118.634	94.5819	94.0231	97.4648	105.003	73.9645	74.2093	79.3956	50.7585	59.0405	54.3828
3.33333	82.8306	82.9623	62.6085	65.102	64.9049	70.3768	29.2014	28.7797	22.1338	19.4803	26.5731	23.7947
1.11111	51.5228	54.9852	40.1229	43.1023	40.6003	47.0895	19.8218	20.4823	13.8705	16.2951	18.0919	19.585
0.37037	35.5555	36.3395	26.3526	28.1393	27.3723	31.7068	17.1415	17.1887	11.6035	14.1954	17.1863	16.0471
0.123457	27.6405	27.3515	21.3258	24.0869	20.3081	27.0184	15.9886	15.5817	11.5543	13.0066	15.6576	15.1318
0.041152	25.8692	25.5859	19.1493	20.8867	19.1802	20.4344	15.8353	15.6377	11.2983	11.3697	16.2418	14.9922
0.013717	24.261	23.8003	18.1491	20.4101	17.7332	21.06	14.7177	16.0122	11.5321	11.7758	15.2908	14.9792
0.004572	22.9734	24.1294	18.0716	18.7901	15.6291	19.3097	18.032	15.8176	12.3099	12.5093	14.4599	14.7228
0.001524	23.5199	23.5829	17.9284	18.3768	16.6591	19.9858	15.3458	14.8475	11.6035	12.8342	15.927	15.1999
0	24.633	25.5287	18.8065	18.8323	16.122	21.398	15.7881	14.989	12.5955	12.305	16.1802	15.4596
	Hoechst 33342 signal/protein (% of vector control)
Axitinib (μM)	WT						N436A
10	79.0537	80.7966	66.6087	66.0078	75.2565	70.5921	29.6995	28.4408	21.6299	22.1525	26.9582	23.2228
3.33333	52.5891	53.4681	48.4084	45.8744	48.7273	51.1709	20.9228	20.3012	16.1164	16.2064	18.3432	18.1043
1.11111	34.9328	36.4332	30.8727	31.8558	33.1222	34.3965	16.9779	16.5844	13.2333	14.804	15.1731	16.361
0.37037	27.449	28.6675	21.6396	24.6776	26.4236	27.344	14.5542	15.4943	11.6132	12.6323	14.9174	15.0722
0.123457	20.92	24.7725	20.8171	20.8254	21.3366	23.433	14.3793	15.1601	11.6335	12.8355	13.3963	13.8977
0.041152	19.8834	23.2691	19.1	20.4321	17.5139	21.8705	16.2658	15.3694	10.9687	10.5767	14.9779	14.0895
0.013717	19.6772	23.6268	19.2302	19.773	19.3548	18.8635	15.613	14.6104	11.9616	12.6759	14.6347	13.6386
0.004572	20.5532	23.8056	18.9616	18.6126	19.0993	20.6913	16.2689	15.688	11.3432	20.9476	15.2976	13.9246
0.001524	22.4204	22.6629	17.275	20.3601	20.9926	21.389	13.7671	14.6104	12.04	13.3291	14.3553	13.9111
0	21.0473	23.4813	18.452	19.6872	20.2229	20.6782	17.4371	17.1529	13.1288	11.6306	14.1232	13.5679
Figure 4h: Heatmap showing the effect of N436A substitution for 5D3 labeling of ABCG2 with inhibitor (the data from Fig. 4f) and for transport inhibition at the concentration of maximum inhibition for ABCG2-WT (the data from Fig. 4g).
0% indicates no effect of inhibitor for 5D3 labeling of ABCG2-N436A protein and no transport inhibition for ABCG2-N436A protein.
	Heatmap
	5D3 labeling	Transport inhibition
Lapatinib	0	91.9761
Vemurafenib	14.7187	61.553
Sorafenib	16.3657	56.0398
Cabozantinib	11.9617	27.3142
Erlotinib	16.7535	16.9194
Tariquidar	0	15.2613
Nilotinib	0	15.2233
Gefitinib	0	9.4073
Imatinib	0	6.27232
Ko143	4.63045	3.20909
Sunitinib	12.7568	0

[truncated: 8 more sheets: Figure 5a, b, Supplementary Figure 1a, b, Supplementary Figure 1c, d, Supplementary Figure 2a, b, Supplementary Figure 4, Supplementary Figure 11, Supplementary Figure 12, Supplementary Table 1]
